# Supplementary material for: Tracking the Biostimulatory Effect of Fractions from a Commercial Plant Protein Hydrolysate in Greenhouse-Grown Lettuce
Source: Antioxidants (Basel). 2022 Dec 31;12(1):107. doi: 10.3390/antiox12010107 (PMC9854572; doi:10.3390/antiox12010107)
Supplement: Supplementary file 1 [file antioxidants-12-00107-s001.zip]

Archive with 1 entries (1 files):
- antioxidants-2130635-supplementary.pdf
